# Supplementary material for: PEG‐23 glyceryl distearate, a multifunctional skin‐supporting material, upregulates the expression of factors associated with epidermal barrier and hydration
Source: Int J Cosmet Sci. 2025 Jul 10;47(6):1056–69. doi: 10.1111/ics.70005 (PMC12666733; doi:10.1111/ics.70005)
Supplement: Supplementary file 2 — Figure S2 [file ICS-47-1056-s002.zip]

Archive with 2 entries (2 files):
- ics70005-sup-0003-FigureS2b.tiff
- ics70005-sup-0002-FigureS2a.tiff
